# Supplementary material for: Effect of Freeze Drying and Simulated Gastrointestinal Digestion on Phenolic Metabolites and Antioxidant Property of the Natal Plum (Carissa macrocarpa)
Source: Foods. 2021 Jun 18;10(6):1420. doi: 10.3390/foods10061420 (PMC8235007; doi:10.3390/foods10061420)
Supplement: Supplementary file 1 [file foods-10-01420-s001.zip]

Archive with 1 entries (1 files):
- foods-1233223-supplementary.pdf
